# Supplementary material for: Butein Increases Resistance to Oxidative Stress and Lifespan with Positive Effects on the Risk of Age-Related Diseases in Caenorhabditis elegans
Source: Antioxidants (Basel). 2024 Jan 26;13(2):155. doi: 10.3390/antiox13020155 (PMC10886231; doi:10.3390/antiox13020155)
Supplement: Supplementary file 1 [file antioxidants-13-00155-s001.zip]

Archive with 1 entries (1 files):
- antioxidants-2827535-supplementary.pdf
